# Supplementary material for: Melanoxetin: A Hydroxylated Flavonoid Attenuates Oxidative Stress and Modulates Insulin Resistance and Glycation Pathways in an Animal Model of Type 2 Diabetes Mellitus
Source: Pharmaceutics. 2024 Feb 9;16(2):261. doi: 10.3390/pharmaceutics16020261 (PMC10892797; doi:10.3390/pharmaceutics16020261)
Supplement: Supplementary file 1 [file pharmaceutics-16-00261-s001.zip]

Archive with 2 entries (2 files):
- pharmaceutics-2836090-File S1.pdf
- pharmaceutics-2836090-supplementary.pdf
